# Supplementary material for: Initial In Vivo Analyses of Small Pore Polymer Scaffolds for Creation of an Artificial Cranial Stem Cell Niche
Source: Bioengineering (Basel). 2026 Apr 2;13(4):420. doi: 10.3390/bioengineering13040420 (PMC13113054; doi:10.3390/bioengineering13040420)
Supplement: Supplementary file 1 [file bioengineering-13-00420-s001.zip]

Archive with 1 entries (1 files):
- bioengineering-4159173-supplementary.pdf
